# Supplementary material for: Identification of SARS-CoV-2 E Channel Blockers from a Repurposed Drug Library
Source: Pharmaceuticals (Basel). 2021 Jun 23;14(7):604. doi: 10.3390/ph14070604 (PMC8308726; doi:10.3390/ph14070604)
Supplement: Supplementary file 1 [file pharmaceuticals-14-00604-s001.zip]

Archive with 1 entries (1 files):
- pharmaceuticals-1254029-supplementary.pdf
